# Supplementary material for: Quantification of Airborne Particulate Matter and Trace Element Deposition on Hedera helix and Senecio cineraria Leaves
Source: Plants (Basel). 2024 Sep 7;13(17):2519. doi: 10.3390/plants13172519 (PMC11397657; doi:10.3390/plants13172519)
Supplement: Supplementary file 1 [file plants-13-02519-s001.zip]

Archive with 1 entries (1 files):
- plants-3132764-supplementary.pdf
